# Supplementary material for: Altitude Modifies the Effect of Parity on Birth Weight/Length Ratio: A Study Comprising 2,057,702 Newborns between 1984 and 2020 in Austria
Source: Life (Basel). 2023 Aug 10;13(8):1718. doi: 10.3390/life13081718 (PMC10455113; doi:10.3390/life13081718)
Supplement: Supplementary file 1 [file life-13-01718-s001.zip]

Archive with 2 entries (2 files):
- Suppl_1_Tables_Manuscripts.xlsx
- Suppl_2_parameter.xlsx
