# Supplementary material for: Altitude Modifies the Effect of Parity on Birth Weight/Length Ratio: A Study Comprising 2,057,702 Newborns between 1984 and 2020 in Austria
Source: Life (Basel). 2023 Aug 10;13(8):1718. doi: 10.3390/life13081718 (PMC10455113; doi:10.3390/life13081718)
Supplement: Supplementary file 1 [file life-13-01718-s001.zip › Suppl_1_Tables_Manuscripts.xlsx]

## Sheet: BWLR_Parity
Analysis Variable : BWLR
Parity	N	Percent	Q1	Q2	Q3	Mean	Lower 95%	Upper 95%
1	1012690	49.2157	60.42	65.09	69.81	64.9	64.88	64.91
2	722714	35.1232	62.5	67.14	71.9	67.08	67.06	67.1
3	231521	11.2517	62.73	67.65	72.45	67.35	67.32	67.39
4	63286	3.07563	62.5	67.65	72.64	67.36	67.3	67.43
5	17979	0.873761	62.24	67.59	72.64	67.12	66.99	67.24
6	5800	0.281874	62.24	67.59	72.79	67.15	66.93	67.38
7	2226	0.108181	62.14	67.59	72.65	67.31	66.95	67.67
8/9	1441	0.0700311	62.1	67.69	73.53	67.35	66.89	67.82

## Sheet: BWLR_Altitude
Analysis Variable : BWLR
Altitude (m)	N	Percent	Q1	Q2	Q3	Mean	Lower 95%	Upper 95%
0-300	720042	34.9933	61.76	66.76	71.57	66.45	66.43	66.47
300-500	677476	32.9246	61.57	66.35	71.08	66.17	66.15	66.19
500-700	414641	20.1511	61.31	66.08	70.75	65.82	65.79	65.84
700-900	157202	7.63985	60.63	65.2	69.91	65.09	65.06	65.13
>900	88296	4.29109	60.2	64.89	69.35	64.59	64.54	64.64

## Sheet: Altitude_Parity
Parity by Altitude group
Altitude (m)	Parity
	1	2	3	4	5	6	7	8/9	Total
0-300	376809	247973	69987	17826	4838	1627	613	369	720042
	52.33	34.44	9.72	2.48	0.67	0.23	0.09	0.05	1
300-500	327832	239347	79116	21805	6145	1973	736	522	677476
	48.39	35.33	11.68	3.22	0.91	0.29	0.11	0.08	1
500-700	197105	147802	49904	13885	3969	1219	458	299	414641
	47.54	35.65	12.04	3.35	0.96	0.29	0.11	0.07	1
700-900	72322	56253	20204	5791	1723	554	212	143	157202
	46.01	35.78	12.85	3.68	1.1	0.35	0.13	0.09	1
>900	38622	31339	12310	3979	1304	427	207	108	88296
	43.74	35.49	13.94	4.51	1.48	0.48	0.23	0.12	1
Total	1012690	722714	231521	63286	17979	5800	2226	1441	2057657

## Sheet: Education
Education by Altitude group
Altitude (m)	Education
	1	2	3	4	5	6	Total
0-300	107462	216909	132749	112839	47764	102319	720042
	14.92	30.12	18.44	15.67	6.63	14.21	1
300-500	114417	250616	121729	80293	45986	64435	677476
	16.89	36.99	17.97	11.85	6.79	9.51	1
500-700	68071	170728	77038	43530	26739	28535	414641
	16.42	41.17	18.58	10.5	6.45	6.88	1
700-900	25139	71527	29231	13668	9646	7991	157202
	15.99	45.5	18.59	8.69	6.14	5.08	1
>900	17007	40126	16379	6755	4737	3292	88296
	19.26	45.44	18.55	7.65	5.36	3.73	1
Total	332096	749906	377126	257085	134872	206572	2057657
