# Supplementary material for: Altitude Modifies the Effect of Parity on Birth Weight/Length Ratio: A Study Comprising 2,057,702 Newborns between 1984 and 2020 in Austria
Source: Life (Basel). 2023 Aug 10;13(8):1718. doi: 10.3390/life13081718 (PMC10455113; doi:10.3390/life13081718)
Supplement: Supplementary file 1 [file life-13-01718-s001.zip › Suppl_2_parameter.xlsx]

## Sheet: Parameter
Altitude	Effect	Parity	Sex	Education	Estimate	Standard Error	p-value
0-300	Intercept	_	_	_	150.68	1.605	<.0001
0-300	gest. age	_	_	_	23.257	0.06386	<.0001
0-300	gest. age2	_	_	_	-14.5948	0.1541	<.0001
0-300	sex	_	2	_	0	.	.
0-300	sex	_	1	_	1.8085	0.01524	<.0001
0-300	Parity	1	_	_	0	.	.
0-300	Parity	2	_	_	2.0806	0.01864	<.0001
0-300	Parity	3	_	_	2.6369	0.0289	<.0001
0-300	Parity	4	_	_	2.7589	0.05161	<.0001
0-300	Parity	5	_	_	2.8311	0.09512	<.0001
0-300	Parity	6	_	_	2.893	0.1617	<.0001
0-300	Parity	7	_	_	3.2651	0.262	<.0001
0-300	Parity	8.5	_	_	2.8266	0.3373	<.0001
0-300	age of mother	_	_	_	-0.03477	0.001732	<.0001
0-300	year of birth	_	_	_	-0.0425	0.000807	<.0001
0-300	altitude	_	_	_	1.5325	0.1743	<.0001
0-300	education	_	_	2	0	.	.
0-300	education	_	_	3	0.3894	0.02264	<.0001
0-300	education	_	_	4	0.5263	0.02418	<.0001
0-300	education	_	_	5	0.6689	0.03344	<.0001
0-300	education	_	_	6	0.5606	0.02733	<.0001
0-300	education	_	_	1	-0.6144	0.02449	<.0001
300-500	Intercept	_	_	_	151.28	1.622	<.0001
300-500	gest. age	_	_	_	22.5238	0.06329	<.0001
300-500	gest. age2	_	_	_	-14.9018	0.1568	<.0001
300-500	sex	_	2	_	0	.	.
300-500	sex	_	1	_	1.8285	0.01532	<.0001
300-500	Parity	1	_	_	0	.	.
300-500	Parity	2	_	_	2.0926	0.01882	<.0001
300-500	Parity	3	_	_	2.8307	0.02753	<.0001
300-500	Parity	4	_	_	3.2059	0.04669	<.0001
300-500	Parity	5	_	_	3.3136	0.08325	<.0001
300-500	Parity	6	_	_	3.5631	0.1439	<.0001
300-500	Parity	7	_	_	3.5389	0.2338	<.0001
300-500	Parity	8.5	_	_	4.1125	0.2773	<.0001
300-500	age of mother	_	_	_	-0.046	0.001774	<.0001
300-500	year of birth	_	_	_	-0.04181	0.000816	<.0001
300-500	altitude	_	_	_	-4.4251	0.1413	<.0001
300-500	education	_	_	2	0	.	.
300-500	education	_	_	3	0.2056	0.02215	<.0001
300-500	education	_	_	4	0.2566	0.02585	<.0001
300-500	education	_	_	5	0.3855	0.03258	<.0001
300-500	education	_	_	6	0.2467	0.02998	<.0001
300-500	education	_	_	1	-0.4889	0.02295	<.0001
500-700	Intercept	_	_	_	134.18	2.0791	<.0001
500-700	gest. age	_	_	_	22.058	0.08338	<.0001
500-700	gest. age2	_	_	_	-15.5596	0.2049	<.0001
500-700	sex	_	2	_	0	.	.
500-700	sex	_	1	_	1.8295	0.01948	<.0001
500-700	Parity	1	_	_	0	.	.
500-700	Parity	2	_	_	2.0405	0.0239	<.0001
500-700	Parity	3	_	_	2.8002	0.03476	<.0001
500-700	Parity	4	_	_	3.33	0.05855	<.0001
500-700	Parity	5	_	_	3.446	0.1034	<.0001
500-700	Parity	6	_	_	3.8539	0.1821	<.0001
500-700	Parity	7	_	_	3.9402	0.2949	<.0001
500-700	Parity	8.5	_	_	4.4717	0.3644	<.0001
500-700	age of mother	_	_	_	-0.04131	0.002268	<.0001
500-700	year of birth	_	_	_	-0.03357	0.001046	<.0001
500-700	altitude	_	_	_	-2.7391	0.1763	<.0001
500-700	education	_	_	2	0	.	.
500-700	education	_	_	3	0.2137	0.02737	<.0001
500-700	education	_	_	4	0.2677	0.03402	<.0001
500-700	education	_	_	5	0.4294	0.04208	<.0001
500-700	education	_	_	6	0.3178	0.04268	<.0001
500-700	education	_	_	1	-0.2691	0.0291	<.0001
700-900	Intercept	_	_	_	123.74	3.3445	<.0001
700-900	gest. age	_	_	_	21.7069	0.1333	<.0001
700-900	gest. age2	_	_	_	-14.4348	0.3328	<.0001
700-900	sex	_	2	_	0	.	.
700-900	sex	_	1	_	1.875	0.03106	<.0001
700-900	Parity	1	_	_	0	.	.
700-900	Parity	2	_	_	1.9479	0.0382	<.0001
700-900	Parity	3	_	_	2.6887	0.05451	<.0001
700-900	Parity	4	_	_	3.1714	0.09027	<.0001
700-900	Parity	5	_	_	3.3218	0.1554	<.0001
700-900	Parity	6	_	_	3.3852	0.2665	<.0001
700-900	Parity	7	_	_	3.299	0.4263	<.0001
700-900	Parity	8.5	_	_	4.8395	0.5183	<.0001
700-900	age of mother	_	_	_	-0.05344	0.003647	<.0001
700-900	year of birth	_	_	_	-0.02873	0.001682	<.0001
700-900	altitude	_	_	_	-1.6397	0.2835	<.0001
700-900	education	_	_	2	0	.	.
700-900	education	_	_	3	0.2313	0.04295	<.0001
700-900	education	_	_	4	0.4023	0.05797	<.0001
700-900	education	_	_	5	0.4766	0.06809	<.0001
700-900	education	_	_	6	0.5611	0.07644	<.0001
700-900	education	_	_	1	-0.1824	0.0466	<.0001
>900	Intercept	_	_	_	120.3	4.5441	<.0001
>900	gest. age	_	_	_	20.4331	0.1774	<.0001
>900	gest. age2	_	_	_	-16.9966	0.4426	<.0001
>900	sex	_	2	_	0	.	.
>900	sex	_	1	_	1.864	0.04147	<.0001
>900	Parity	1	_	_	0	.	.
>900	Parity	3	_	_	2.4121	0.07115	<.0001
>900	Parity	4	_	_	2.7929	0.1117	<.0001
>900	Parity	5	_	_	3.0862	0.1821	<.0001
>900	Parity	6	_	_	3.7377	0.3062	<.0001
>900	Parity	7	_	_	4.1444	0.435	<.0001
>900	Parity	8.5	_	_	3.99	0.5988	<.0001
>900	Parity	2	_	_	1.8734	0.05127	<.0001
>900	age of mother	_	_	_	-0.0293	0.004879	<.0001
>900	year of birth	_	_	_	-0.02692	0.002289	<.0001
>900	altitude	_	_	_	-2.3762	0.1374	<.0001
>900	education	_	_	2	0	.	.
>900	education	_	_	3	0.1551	0.05734	0.0068
>900	education	_	_	4	0.202	0.08163	0.0133
>900	education	_	_	5	0.4304	0.09628	<.0001
>900	education	_	_	6	0.4531	0.1162	<.0001
>900	education	_	_	1	-0.4532	0.05881	<.0001
